# Supplementary material for: Dissection of a DNA-damage-induced transcriptional network using a combination of microarrays, RNA interference and computational promoter analysis
Source: Genome Biol. 2005 Apr 13;6(5):R43. doi: 10.1186/gb-2005-6-5-r43 (PMC1175955; doi:10.1186/gb-2005-6-5-r43)
Supplement: Additional File 3 — A table listing genes whose expression was affected by infection of the cells with the shRNA-expressing retroviral vectors. Supplementary Table A. Genes whose expression was affected by infection of the cells with the shRNA-expressing retroviral vectors. [file gb-2005-6-5-r43-S3.xls]

## Sheet: I. Up-regulation
Supplementary Table A. Constitutively up-regulated genes
in siRNA expressing cells with respect to un-infected control cells
Affy_ID	Gene	LacZ	NFkB	p53	ATM
203365_s_at	MMP15	2.32	1.77	1.95	1.83
204133_at	RNU3IP2	1.79	1.64	1.33	1.46
207387_s_at	GK	1.59	2.03	1.77	4.31
220166_at	CNNM1	1.5	1.32	1.55	1.97
208721_s_at	ANAPC5	1.48	1.45	1.56	1.57
210372_s_at	TPD52L1	1.44	1.56	1.52	1.68
201170_s_at	BHLHB2	1.44	1.44	1.51	2.38
206915_at	NKX2-2	1.43	1.34	1.73	1.38
210950_s_at	FDFT1	1.42	1.69	1.78	1.5
203843_at	RPS6KA3	1.42	1.52	1.43	1.36
212694_s_at	PCCB	1.39	1.36	1.31	1.74
202697_at	CPSF5	1.39	1.78	1.83	1.7
201614_s_at	RUVBL1	1.38	1.75	1.82	1.81
203588_s_at	TFDP2	1.36	1.31	1.45	1.54
208624_s_at	EIF4G1	1.36	1.76	1.39	1.69
220688_s_at	C1orf33	1.36	1.62	1.46	1.35
204275_at	SOLH	1.35	1.56	1.32	1.41
207057_at	SLC16A7	1.35	1.61	1.3	1.75
203338_at	PPP2R5E	1.34	1.49	1.78	1.74
206472_s_at	TLE3	1.3	1.3	1.47	1.48
Constitutively down-regulated genes in siRNA expressing
cells with respect to un-infected control cells
Affy_ID	Gene	LacZ	NFkB	p53	ATM
214633_at	SOX3	-7.12	-13.15	-1.75	-7.75
209185_s_at	IRS2	-5.15	-4.89	-2.67	-3.72
202954_at	UBE2C	-4.84	-1.53	-1.52	-1.41
212063_at	CD44	-3.66	-3.66	-1.39	-2.68
200965_s_at	ABLIM1	-3.62	-2.65	-1.86	-2.73
201289_at	CYR61	-3.05	-2.45	-1.75	-3.64
209101_at	CTGF	-2.96	-1.71	-2.56	-3.41
201041_s_at	DUSP1	-2.92	-1.6	-1.44	-1.67
202672_s_at	ATF3	-2.88	-3.11	-1.53	-2.24
202149_at	NEDD9	-2.82	-2.82	-1.87	-2.82
204937_s_at	ZNF274	-2.8	-1.99	-1.55	-1.92
205917_at	---	-2.71	-2.2	-1.75	-2.69
202668_at	EFNB2	-2.68	-2.28	-1.39	-3.29
218559_s_at	MAFB	-2.67	-3.24	-1.58	-3.73
201694_s_at	EGR1	-2.48	-2.46	-1.97	-1.63
203675_at	NUCB2	-2.48	-1.72	-1.37	-1.36
207574_s_at	GADD45B	-2.45	-1.37	-1.48	-1.8
209179_s_at	LENG4	-2.31	-1.6	-1.64	-1.5
205206_at	KAL1	-2.25	-2.07	-1.39	-1.56
219228_at	ZNF463	-2.19	-1.83	-1.33	-1.79
202121_s_at	BC-2	-2.17	-1.81	-1.8	-1.81
213400_s_at	TBL1X	-2.15	-2.04	-1.5	-2.21
209651_at	TGFB1I1	-2.05	-2.33	-1.37	-1.31
204602_at	DKK1	-2.04	-2.04	-1.7	-2.04
200990_at	TRIM28	-2.03	-1.6	-1.56	-1.51
218157_x_at	SPEC1	-1.98	-1.61	-1.54	-1.81
220748_s_at	LOC51157	-1.92	-1.4	-1.51	-1.34
203146_s_at	GABBR1	-1.87	-2.19	-1.41	-1.8
203837_at	MAP3K5	-1.86	-1.99	-1.34	-1.81
219922_s_at	LTBP3	-1.85	-2.35	-1.49	-1.32
205257_s_at	AMPH	-1.82	-2.9	-1.37	-1.8
204749_at	NAP1L3	-1.8	-1.8	-1.8	-1.8
201302_at	ANXA4	-1.8	-1.43	-1.32	-1.36
40569_at	ZNF42	-1.8	-1.81	-1.59	-1.75
40489_at	DRPLA	-1.72	-1.37	-1.81	-1.53
212321_at	SGPL1	-1.71	-1.57	-1.47	-1.79
205486_at	TESK2	-1.71	-1.76	-1.41	-1.4
205113_at	NEF3	-1.7	-1.7	-1.7	-1.7
204306_s_at	CD151	-1.69	-1.58	-1.37	-1.39
208829_at	TAPBP	-1.67	-1.8	-1.48	-2.15
207030_s_at	CSRP2	-1.67	-1.59	-1.36	-1.57
221191_at	DKFZP434A0131	-1.66	-1.37	-1.32	-1.58
204967_at	APXL	-1.65	-1.85	-1.68	-1.72
208478_s_at	BAX	-1.63	-1.47	-3.08	-1.49
1007_s_at	DDR1	-1.61	-2.03	-1.54	-1.84
205646_s_at	PAX6	-1.61	-1.73	-1.34	-1.46
221004_s_at	ITM2C	-1.6	-1.61	-1.35	-1.71
204490_s_at	CD44	-1.59	-1.8	-1.34	-1.39
205726_at	DIAPH2	-1.59	-1.44	-1.39	-1.69
203608_at	ALDH5A1	-1.58	-1.59	-1.4	-2.76
208804_s_at	SFRS6	-1.58	-1.55	-1.36	-1.81
200984_s_at	CD59	-1.57	-1.41	-1.3	-1.31
209723_at	SERPINB9	-1.57	-1.52	-1.34	-1.33
203333_at	KIFAP3	-1.55	-1.54	-1.38	-1.49
218831_s_at	FCGRT	-1.55	-1.77	-1.3	-1.33
214035_x_at	LOC339047	-1.54	-1.64	-1.36	-1.53
205348_s_at	DNCI1	-1.53	-1.45	-1.35	-1.5
202028_s_at	RPL38	-1.53	-2.14	-1.89	-1.98
213348_at	CDKN1C	-1.52	-1.86	-1.31	-1.77
202726_at	LIG1	-1.52	-1.48	-1.51	-1.52
205182_s_at	ZF5128	-1.51	-1.4	-1.44	-1.77
203409_at	DDB2	-1.49	-2.22	-3.72	-1.3
205076_s_at	CRA	-1.47	-1.6	-1.32	-1.43
213923_at	RAP2B	-1.46	-1.46	-1.36	-1.32
209283_at	CRYAB	-1.45	-1.66	-1.46	-1.66
202284_s_at	CDKN1A	-1.43	-2.59	-2.19	-1.58
205277_at	PRDM2	-1.42	-1.54	-1.33	-1.43
208436_s_at	IRF7	-1.41	-1.51	-1.44	-1.33
218346_s_at	PA26	-1.4	-1.56	-1.61	-1.6
201758_at	TSG101	-1.4	-1.49	-1.36	-1.33
200766_at	CTSD	-1.39	-1.43	-1.32	-1.7
202531_at	IRF1	-1.39	-1.54	-1.38	-1.53
200904_at	HLA-E	-1.33	-1.6	-1.43	-1.66
217478_s_at	HLA-DMA	-1.32	-1.36	-1.31	-1.33
216526_x_at	HLA-C	-1.31	-1.35	-1.58	-1.4
