# Supplementary material for: Dissection of a DNA-damage-induced transcriptional network using a combination of microarrays, RNA interference and computational promoter analysis
Source: Genome Biol. 2005 Apr 13;6(5):R43. doi: 10.1186/gb-2005-6-5-r43 (PMC1175955; doi:10.1186/gb-2005-6-5-r43)
Supplement: Additional File 4 — A table listing the genes induced in both controls in in response to NCS treatment, and their assignment into the four clusters. Supplementary Table D. List of the 112 genes that were induced in both controls in response to NCS treatment, and their assignment into the four clusters. [file gb-2005-6-5-r43-S4.xls]

## Sheet: damage_induced_genes
Supplementary Table D. Fold induction 4 hrs after NCS treatment for the 112 genes contained in the DNA damage-induced gene set
AffyID	Gene Symbol	Ensmbl ID	C	LacZ	Rel-A	p53	ATM		Cluster
205476_at	CCL20	ENSG00000115009	9.17	4.35	0.97	2.83	1.11		1
202644_s_at	TNFAIP3	ENSG00000118503	8.28	5.34	1.15	3.02	1.19		1
201502_s_at	NFKBIA	ENSG00000100906	4.61	5.4	1.26	2.67	1.02		1
201631_s_at	IER3	ENSG00000137331	4.44	5.12	1.43	2.35	1.44		1
207536_s_at	TNFRSF9	ENSG00000049249	4.01	3.5	1.1	2.08	1.21		1
205205_at	RELB	ENSG00000104856	3.7	2.89	0.82	2.95	0.91		1
206157_at	PTX3	ENSG00000163661	3.7	1.92	1	1.46	1.03		1
209774_x_at	CXCL2	ENSG00000081041	3.47	2.18	0.95	1.32	0.97		1
204440_at	CD83	ENSG00000112149	3.46	2.99	1	1.73	1.06		1
209277_at	TFPI2	ENSG00000105825	2.83	1.73	1.1	1.14	1.02		1
204470_at	CXCL1	ENSG00000163739	2.74	3.92	1.03	1.31	1.15		1
202071_at	SDC4	ENSG00000124145	2.6	2.77	1.19	1.71	1.28		1
205931_s_at	H_GS165L15.1	ENSG00000146592	1.99	1.62	1.35	1.29	1.24		1
205932_s_at	MSX1	ENSG00000163132	1.98	2.57	1.42	1.39	1.35		1
205286_at	TFAP2C	ENSG00000087510	1.82	1.47	1.28	1.35	1.23		1
217996_at	PHLDA1	ENSG00000139289	1.79	1.58	1.09	1.24	1.18		1
204512_at	HIVEP1	ENSG00000095951	1.78	2.16	1.33	1.28	1		1
202531_at	IRF1	ENSG00000125347	1.71	1.85	1.52	1.63	1.56		1
202073_at	OPTN	ENSG00000123240	1.67	1.55	1.1	1.26	1.11		1
207121_s_at	MAPK6	ENSG00000069956	1.65	1.75	1.25	1.26	1.1		1
216598_s_at	CCL2	ENSG00000108691	1.63	1.41	0.96	1.43	1.18		1
210162_s_at	NFATC1	ENSG00000131196	1.61	1.78	1.22	1.15	1.28		1
221571_at	TRAF3	ENSG00000131323	1.58	1.6	1.09	1.23	1.16		1
201473_at	JUNB	ENSG00000171223	1.5	1.4	1.28	1.33	1.08		1
208003_s_at	NFAT5	ENSG00000102908	1.47	1.5	1.3	1.31	0.9		1
204908_s_at	BCL3	ENSG00000069399	1.47	1.79	1.04	1.41	1.23		1
202672_s_at	ATF3	ENSG00000162772	3.44	3.74	7.03	1.54	1.47		2
201694_s_at	EGR1	ENSG00000120738	2.78	1.77	6.77	1.04	1.02		2
201041_s_at	DUSP1	ENSG00000120129	2.06	2.57	3.45	1.11	1.22		2
213281_at	JUN	ENSG00000177606	2.01	1.45	2.71	1.36	1.25		2
202081_at	ETR101	ENSG00000160888	1.97	2	2.6	1.06	1.13		2
209189_at	FOS	ENSG00000170345	1.72	1.42	2.22	1.07	1.22		2
203752_s_at	JUND	ENSG00000130522	1.67	1.98	2.68	1.3	1.02		2
212099_at	---	---	1.6	2.03	2.68	0.92	1.16		2
212724_at	ARHE	ENSG00000115963	1.57	1.88	1.87	1.03	1.08		2
201289_at	CYR61	ENSG00000142871	1.53	2.04	2.63	1.1	1.24		2
204695_at	CDC25A	ENSG00000164045	1.45	1.82	1.6	1.38	1.27		2
222201_s_at	CASP8AP2	ENSG00000118412	1.45	1.98	1.9	1	1.19		2
203403_s_at	RNF6	ENSG00000127870	1.43	2.28	1.87	1.04	0.88		2
203725_at	GADD45A	ENSG00000116717	2.36	2.07	2	1.07	1.22		3
202393_s_at	TIEG	ENSG00000155090	2.25	2.09	1.93	1.35	1.41		3
212642_s_at	HIVEP2	ENSG00000010818	1.85	2.1	1.52	1.11	1.24		3
204203_at	CEBPG	ENSG00000153879	1.84	2	1.91	1.1	1.19		3
219540_at	---	---	1.8	1.71	1.73	1.24	1.26		3
203574_at	NFIL3	ENSG00000165030	1.72	2.15	1.94	1.09	1.31		3
202842_s_at	DNAJB9	ENSG00000128590	1.71	1.87	1.65	1.22	1.17		3
220046_s_at	CCNL1	ENSG00000163660	1.71	1.69	1.78	0.99	1.05		3
205034_at	CCNE2	ENSG00000164940	1.71	1.83	1.6	1.15	1.12		3
206374_at	DUSP8	----	1.71	1.5	2.01	1.27	1.09		3
212080_at	---	---	1.69	1.54	1.44	1.13	1.19		3
217738_at	PBEF	ENSG00000105835	1.67	2.1	1.87	1.1	1.21		3
204224_s_at	GCH1	ENSG00000131979	1.65	2.49	1.64	1.14	1.22		3
201368_at	ZFP36L2	ENSG00000152518	1.63	1.71	1.41	1.11	1.14		3
202763_at	CASP3	ENSG00000164305	1.63	1.61	1.56	1.25	1.15		3
37028_at	PPP1R15A	ENSG00000087074	1.62	1.58	1.73	1.27	1.16		3
205548_s_at	BTG3	ENSG00000154640	1.62	1.75	1.61	1.2	1		3
202097_at	NUP153	ENSG00000124789	1.61	1.97	1.61	1.12	1.14		3
204603_at	EXO1	ENSG00000174371	1.6	1.79	1.42	1.18	1.25		3
218023_s_at	C5orf6	ENSG00000120709	1.59	1.49	1.65	1.23	1.01		3
204127_at	RFC3	ENSG00000133119	1.58	1.58	1.53	1.27	1.21		3
205928_at	ZK1	ENSG00000123162	1.57	1.46	1.53	1.19	1.15		3
202302_s_at	FLJ11021	ENSG00000111011	1.56	1.69	1.73	1	1.13		3
221808_at	RAB9A	ENSG00000123595	1.55	1.51	1.46	1.04	1.11		3
218878_s_at	SIRT1	ENSG00000096717	1.53	1.53	1.42	1.12	1.13		3
205633_s_at	ALAS1	ENSG00000023330	1.53	1.51	1.47	1.26	1.07		3
218877_s_at	MDS024	ENSG00000066651	1.52	1.85	1.53	0.98	1.12		3
219212_at	HSP70-4	ENSG00000174112	1.52	1.49	1.46	1.14	1.12		3
201174_s_at	TERF2IP	ENSG00000166848	1.51	1.61	1.52	1.17	1.22		3
201738_at	GC20	ENSG00000114784	1.5	1.9	1.62	1.08	1.05		3
212589_at	RRAS2	ENSG00000133818	1.49	1.84	1.52	1.1	1.14		3
203344_s_at	RBBP8	ENSG00000101773	1.48	1.78	1.39	1.16	1.09		3
202352_s_at	PSMD12	ENSG00000141328	1.48	1.96	1.5	1.1	1.02		3
214047_s_at	MBD4	ENSG00000129071	1.48	1.8	1.54	1.03	1.19		3
203966_s_at	PPM1A	ENSG00000100614	1.47	1.59	1.53	1.18	1.12		3
200050_at	ZNF146	ENSG00000167635	1.46	2.03	1.35	1.09	1.1		3
203067_at	PDX1	ENSG00000110435	1.46	1.59	1.43	1.14	1.14		3
203531_at	---	---	1.46	1.57	1.58	1.05	1.17		3
202727_s_at	IFNGR1	ENSG00000027697	1.45	1.63	1.27	0.98	0.92		3
205690_s_at	G10	ENSG00000106245	1.45	1.54	1.29	1.07	1.08		3
202703_at	DUSP11	ENSG00000144048	1.45	1.51	1.28	1.03	1.13		3
205621_at	ALKBH	ENSG00000100601	1.45	1.63	1.49	1.11	1.06		3
203569_s_at	OFD1	ENSG00000046651	1.44	1.65	1.4	1.16	1.2		3
201197_at	AMD1	ENSG00000123505	1.44	1.55	1.26	1.09	1.14		3
208706_s_at	EIF5	ENSG00000100664	1.43	1.5	1.4	1.08	1.02		3
209056_s_at	CDC5L	ENSG00000096401	1.42	1.64	1.34	1.03	1.08		3
213262_at	SACS	-----	1.42	1.53	1.38	0.92	1.12		3
208828_at	POLE3	ENSG00000148229	1.41	1.68	1.28	1.04	1.12		3
201948_at	HUMAUANTIG	ENSG00000134697	1.41	1.53	1.46	1.09	0.99		3
201445_at	CNN3	ENSG00000117519	1.41	1.56	1.25	0.9	0.97		3
203053_at	BCAS2	ENSG00000116752	1.41	1.83	1.42	1.06	1.07		3
201987_at	---	---	1.41	1.61	1.43	1.1	1.09		3
217938_s_at	PCMF	ENSG00000176407	1.4	1.58	1.43	1.08	1.15		3
208905_at	CYCS	ENSG00000172115	1.4	1.51	1.27	1.08	0.89		3
203968_s_at	CDC6	ENSG00000094804	1.4	1.91	1.47	1.2	1.1		3
202146_at	IFRD1	ENSG00000006652	1.9	1.62	1.99	1.05	1.5		4
201300_s_at	PRNP	ENSG00000171867	1.55	1.69	1.63	1.11	1.44		4
204847_at	ZNF-U69274	ENSG00000066422	1.54	1.91	1.94	1.23	1.58		4
201170_s_at	BHLHB2	ENSG00000134107	1.54	1.48	1.6	1.07	1.45		4
221234_s_at	BACH2	ENSG00000112182	1.53	1.46	1.3	1.11	1.34		4
218603_at	HDCL	ENSG00000112406	1.51	1.54	1.53	1.11	1.29		4
218757_s_at	UPF3B	ENSG00000125351	1.5	2	1.77	1.23	1.4		4
201236_s_at	BTG2	ENSG00000159388	1.48	1.77	1.55	1.31	1.41		4
201761_at	MTHFD2	ENSG00000065911	1.45	2	1.37	1.15	1.29		4
202324_s_at	GOCAP1	ENSG00000163048	1.45	1.51	1.46	0.97	1.19		4
209340_at	UAP1	ENSG00000117143	1.43	1.67	1.35	1.01	1.18		4
205047_s_at	ASNS	ENSG00000070669	1.43	1.77	1.31	1.05	1.47		4
208985_s_at	EIF3S1	ENSG00000104131	1.42	1.58	1.42	0.87	1.08		4
212501_at	CEBPB	ENSG00000172216	1.42	1.65	1.96	0.9	1.53		4
212120_at	TC10	ENSG00000119729	1.41	1.6	1.54	1.04	1.24		4
204897_at	PTGER4	ENSG00000171522	1.4	1.79	1.28	1.08	1.31		4
211506_s_at	---	---	11.71	4.95	0.98	1.61	1.01		-
221841_s_at	---	---	1.43	1.58	1.58	1.26	1.3		-

## Sheet: damage_repressed_genes
Supplementary Table D. Fold repression 4 hrs after NCS treatment for the 7 genes contained in the DNA damage-repressed gene set
AffyID	Gene Symbol	C	LacZ	Rel-A	p53	ATM
218755_at	KIF20A	0.571719	0.47964	0.676734	0.420442	0.649168
202240_at	PLK	0.459027	0.486334	0.764892	0.529725	0.750885
202870_s_at	CDC20	0.514044	0.653689	0.81791	0.585064	0.715318
202954_at	UBE2C	0.62272	0.611338	0.761375	0.616995	0.831236
204092_s_at	STK6	0.558644	0.644671	0.730361	0.659768	0.745708
204962_s_at	CENPA	0.594609	0.667403	0.726966	0.469777	0.63432
209709_s_at	HMMR	0.652183	0.593228	0.806621	0.604289	0.761369
